# Supplementary material for: Measuring the Carboxypeptidase and γ-Glutamyltranspeptidase Activities of Lager and Ale Yeasts to Assess Their Impact on the Release of Odorant Polyfunctional Thiols Through Fermentation
Source: Molecules. 2025 Jun 6;30(12):2491. doi: 10.3390/molecules30122491 (PMC12196205; doi:10.3390/molecules30122491)
Supplement: Supplementary file 1 [file molecules-30-02491-s001.zip]

Archive with 1 entries (1 files):
- molecules-3617495-supplementary.pdf
